# Supplementary material for: Combined Repair and Reconstruction of Coracoclavicular and Acromioclavicular Ligaments for Acute and Chronic AC Joint Dislocations: A Technical Note and Prospective Case Series
Source: J Clin Med. 2025 Mar 4;14(5):1730. doi: 10.3390/jcm14051730 (PMC11901272; doi:10.3390/jcm14051730)
Supplement: Supplementary file 1 [file jcm-14-01730-s001.zip]

Archive with 3 entries (3 files):
- Figure S1. Post-Operative X-Ray.png
- Figure S2. Pre-Operative X-Ray.png
- Video S1. Open ACJ Reconstruction Technique Video.mov
